# Supplementary material for: 326K at E Protein Is Critical for Mammalian Adaption of TMUV
Source: Viruses. 2023 Dec 1;15(12):2376. doi: 10.3390/v15122376 (PMC10747068; doi:10.3390/v15122376)
Supplement: Supplementary file 1 [file viruses-15-02376-s001.zip]

Archive with 1 entries (1 files):
- viruses-2691414-supplementary.pdf
